# Supplementary material for: Association Between Homocysteine, Vitamin B12, Folate and Migraine: An Updated Systematic Review and Meta-Analysis
Source: Brain Sci. 2026 Feb 11;16(2):218. doi: 10.3390/brainsci16020218 (PMC12939263; doi:10.3390/brainsci16020218)
Supplement: Supplementary file 1 [file brainsci-16-00218-s001.zip]

Archive with 1 entries (1 files):
- brainsci-4127973-supplementary.pdf
